# Supplementary material for: miRNAome expression profiles in the gonads of adult Melopsittacus undulatus
Source: PeerJ. 2018 Apr 9;6:e4615. doi: 10.7717/peerj.4615 (PMC5896495; doi:10.7717/peerj.4615)
Supplement: Table S1 [file peerj-06-4615-s001.xlsx]

## Sheet: Sheet1
Supplemental Table S1. Identification of conserved miRNA families in with corresponding isoforms.
miRNA family	miRNA name	Mature sequence (5' - 3')	Length	GC content (%)	Homologous miRNA name	Homologous miRNA length	miRBase accession	Animal species
let-7	mun-let-7a-1-3p	CUAUACAAUCUACUGUCUUUCCU	23	34.78	tgu-let-7a-1-3p	22	MIMAT0031085	Taeniopygia guttata
	mun-let-7a-2-3p	CUGUACAACCUCCUAGCUUUCCU	23	47.83	gga-let-7a-2-3p	22	MIMAT0031037	Gallus gallus
	mun-let-7a-4-3p	CUAUACAGUCUAUUGCCUUCCU	22	40.91	tgu-let-7a-4-3p	22	MIMAT0031086	Taeniopygia guttata
	mun-let-7a-5p	UGAGGUAGUAGGUUGUAUAGUUU	23	34.78	tgu-let-7a-5p	22	MIMAT0014519	Taeniopygia guttata
	mun-let-7c-3p	CUGUACAACCUUCUAGCUUUCCU	23	43.48	tgu-let-7c-3p	22	MIMAT0026983	Taeniopygia guttata
	mun-let-7c-5p	UGAGGUAGUAGGUUGUAUGGUU	22	40.91	tgu-let-7c-5p	22	MIMAT0014520	Taeniopygia guttata
	mun-let-7e-5p	UGAGGUAGUAGAUUGAAUAGUUG	23	34.78	tgu-let-7e-5p	22	MIMAT0014518	Taeniopygia guttata
	mun-let-7f-3p	CUAUACAAUCUAUUGCCUUCCC	22	40.91	gga-let-7f-3p	22	MIMAT0026528	Gallus gallus
	mun-let-7f-5p	UGAGGUAGUAGAUUGUAUAGUUG	23	34.78	tgu-let-7f-5p	22	MIMAT0014530	Taeniopygia guttata
	mun-let-7g-3p	CUGUACAGGCCACUGCCUUGCC	22	63.64	gga-let-7g-3p	22	MIMAT0026527	Gallus gallus
	mun-let-7g-1-5p	UGAGGUAGUAGUUUGUACAGUU	22	36.36	tgu-let-7g-5p	22	MIMAT0014528	Taeniopygia guttata
	mun-let-7g-2-5p	UGAGGUAGUAGUUUGUACA	19	36.84	tgu-let-7g-5p	19	MIMAT0014528	Taeniopygia guttata
	mun-let-7i-3p	CUGCGCAAGCUACUGCCUUGCU	22	59.09	tgu-let-7i-3p	22	MIMAT0026974	Taeniopygia guttata
	mun-let-7i-5p	UGAGGUAGUAGUUUGUGCUGUU	22	40.91	tgu-let-7i-5p	22	MIMAT0014504	Taeniopygia guttata
miR1	mun-miR-1-3p	UGGAAUGUAAAGAAGUAUGUAU	22	27.27	tgu-miR-1-3p	22	MIMAT0014562	Taeniopygia guttata
	mun-miR-1b-3p	UGGAAUGUUAAGAAGUAUGUAU	22	27.27	gga-miR-1b-3p	21	MIMAT0001175	Gallus gallus
	mun-miR-1b-5p	UACAUACUUCUUCAUAUGCC	20	35	gga-miR-1b-5p	19	MIMAT0026536	Gallus gallus
miR100	mun-miR-100-3p	CAAGCUUGUAUCUAUAGGUAUG	22	36.36	gga-miR-100-3p	21	MIMAT0026539	Gallus gallus
	mun-miR-100-5p	AACCCGUAGAUCCGAACUUGU	21	47.62	tgu-miR-100-5p	21	MIMAT0014511	Taeniopygia guttata
miR101	mun-miR-101-1-5p	UCGGUUAUCAUGGUACCGGUGCUGUA	26	50	gga-miR-101-1-5p	23	MIMAT0026545	Gallus gallus
	mun-miR-101-2-5p	UCAGUUAUCACAGUGCUGAUGC	22	45.45	tgu-miR-101-2-5p	22	MIMAT0014631	Taeniopygia guttata
	mun-miR-101-3p	GUACAGUACUGUGAUAACUGA	21	38.1	tgu-miR-101-3p	21	MIMAT0014508	Taeniopygia guttata
miR103	mun-miR-103-3p	AGCAGCAUUGUACAGGGCUAUGA	23	47.83	tgu-miR-103-3p	23	MIMAT0014523	Taeniopygia guttata
	mun-miR-103-5p	AGCUUCUUUACAGUGCUGCCUUGU	24	45.83	tgu-miR-103-5p	24	MIMAT0026985	Taeniopygia guttata
miR106	mun-miR-106-3p	ACUGCAGUAUAAGCACUUCUGGC	23	47.83	gga-miR-106-3p	22	MIMAT0026517	Gallus gallus
	mun-miR-106-5p	AAAAGUGCUUACAGUGCAGGUAG	23	43.48	tgu-miR-106-5p	23	MIMAT0014590	Taeniopygia guttata
miR107	mun-miR-107-3p	AGCAGCAUUGUACAGGGCUAU	21	47.62	tgu-miR-107	21	MIMAT0014556	Taeniopygia guttata
	mun-miR-107-5p	AGCUUCUUUACAGUGUUGCCUUG	23	43.48	gga-miR-107-5p	23	MIMAT0026520	Gallus gallus
miR10	mun-miR-10a-1-3p	AGAUUCGAUUCUAGGGGAAU	20	40	tgu-miR-10a-3p	20	MIMAT0027035	Taeniopygia guttata
	mun-miR-10a-2-3p	CAAAUUCGUAUCUAGGGGAAU	21	38.1	gga-miR-10a-3p	20	MIMAT0007732	Gallus gallus
	mun-miR-10a-1-5p	UACCCUGUAGAACCGAAUUUGU	22	40.91	tgu-miR-10a-5p	22	MIMAT0018618	Taeniopygia guttata
	mun-miR-10a-2-5p	UACCCUGUAGAUCCGAAUUUGU	22	40.91	gga-miR-10a-5p	22	MIMAT0007731	Gallus gallus
miR122	mun-miR-122-3p	AACGCCAUUAUCACACUAAAU	21	33.33	tgu-miR-122-3p	21	MIMAT0026987	Taeniopygia guttata
	mun-miR-122-5p	UGGAGUGUGACAAUGGUGUUUG	22	45.45	tgu-miR-122-5p	22	MIMAT0014529	Taeniopygia guttata
miR125	mun-miR-125-1-3p	ACAAGUCAGGCUCUUGGGACC	21	57.14	tgu-miR-125-1-3p	21	MIMAT0014628	Taeniopygia guttata
	mun-miR-125-2-3p	ACGGGUUAGGCUCUUGGGAGCU	22	59.09	tgu-miR-125-2-3p	21	MIMAT0014685	Taeniopygia guttata
	mun-miR-125-1-5p	UCCCUGAGACCCUAACUUGUGAG	23	52.17	tgu-miR-125-5p	22	MIMAT0014505	Taeniopygia guttata
	mun-miR-125-2-5p	UCCCUGAGACCCUAACUUGUGAU	23	47.83	tgu-miR-125-5p	22	MIMAT0014505	Taeniopygia guttata
miR128	mun-miR-128-1-5p	CGGGGCCGUAACACUGUCUGAGA	23	60.87	gga-miR-128-1-5p	23	MIMAT0031096	Gallus gallus
	mun-miR-128-2-5p	GGGGGCCGUUACACUGUAAGA	21	57.14	tgu-miR-128-2-5p	21	MIMAT0026977	Taeniopygia guttata
	mun-miR-128-3p	UCACAGUGAACCGGUCUCUUU	21	47.62	tgu-miR-128-3p	21	MIMAT0014513	Taeniopygia guttata
miR129	mun-miR-129-3p	AAGCCCUUACCCCAAAAAGCAU	22	45.45	tgu-miR-129-3p	22	MIMAT0014499	Taeniopygia guttata
	mun-miR-129-5p	CUUUUUGCGGUCUGGGCUUGC	21	57.14	tgu-miR-129-5p	21	MIMAT0014625	Taeniopygia guttata
miR130	mun-miR-130a-3p	CAGUGCAAUAUUAAAAGGGC	20	40	tgu-miR-130a-3p	20	MIMAT0014573	Taeniopygia guttata
	mun-miR-130a-5p	GCCCUUUUUCUGUUGUACUAC	21	42.86	tgu-miR-130a-5p	21	MIMAT0027006	Taeniopygia guttata
	mun-miR-130c-3p	CAGUGCAAUGUUAAAAGGGCAUU	23	39.13	tgu-miR-130c-3p	22	MIMAT0014581	Taeniopygia guttata
	mun-miR-130c-5p	GCCCUUUUUAUGUUGUACUAC	21	38.1	tgu-miR-130c-5p	21	MIMAT0027012	Taeniopygia guttata
miR1329	mun-miR-1329-3p	CCUCGUAGCUUGAUCACGAUAU	22	45.45	gga-miR-1329-3p	22	MIMAT0007282	Gallus gallus
	mun-miR-1329-5p	UACAGUGAUCAGGUUACGAUGG	22	45.45	tgu-miR-1329-5p	22	MIMAT0014449	Taeniopygia guttata
miR133	mun-miR-133-3p	UUUGGUCCCCUUCAACCAGCU	21	52.38	tgu-miR-133-3p	21	MIMAT0014571	Taeniopygia guttata
	mun-miR-133-5p	AGCUGGUAAAAUGGAACCAAA	21	38.1	tgu-miR-133-5p	21	MIMAT0027005	Taeniopygia guttata
	mun-miR-133a-3p	UUUGGUCCCCUUCAACCAGCUGU	23	52.17	gga-miR-133a-3p	22	MIMAT0001126	Gallus gallus
	mun-miR-135a-2-3p	UGUAGGGAUGGAAGCCAUGAAA	22	45.45	gga-miR-135a-2-3p	21	MIMAT0026489	Gallus gallus
miR135	mun-miR-135a-3-3p	UGUAGGGCGAAAAGCCAUGGGC	22	59.09	gga-miR-135a-3-3p	21	MIMAT0031038	Gallus gallus
	mun-miR-135b-3p	UAUGGCUUUUUAUUCCUAUGUGA	23	30.43	tgu-miR-135b	23	MIMAT0014560	Taeniopygia guttata
miR137	mun-miR-137-3p	UUAUUGCUUAAGAAUACGCGU	21	33.33	tgu-miR-137-3p	21	MIMAT0014543	Taeniopygia guttata
	mun-miR-137-5p	ACGGGUAUUCUUGGGUGGAUAA	22	45.45	tgu-miR-137-5p	22	MIMAT0026995	Taeniopygia guttata
miR138	mun-miR-138-1-3p	GCUACUUCACAACACCAGGGU	21	52.38	tgu-miR-138-1-3p	21	MIMAT0026979	Taeniopygia guttata
	mun-miR-138-2-3p	GCUAUUUCACUACACCAGGGU	21	47.62	tgu-miR-138-2-3p	21	MIMAT0031021	Taeniopygia guttata
	mun-miR-138-5p	AGCUGGUGUUGUGAAUCAGGCCG	23	56.52	tgu-miR-138-5p	23	MIMAT0014515	Taeniopygia guttata
miR140	mun-miR-140-3p	ACCACAGGGUAGAACCACGGAC	22	59.09	tgu-miR-140-3p	22	MIMAT0014642	Taeniopygia guttata
	mun-miR-140-5p	CAGUGGUUUUACCCUAUGGUAG	22	45.45	tgu-miR-140-5p	22	MIMAT0014557	Taeniopygia guttata
miR1416	mun-miR-1416-5p	UCCUUAACUCAUGCCGCUGUGC	22	54.55	gga-miR-1416-5p	21	MIMAT0007285	Gallus gallus
miR142	mun-miR-142-3p	AGUGUUUCCUACUUUAUGGAUG	22	36.36	tgu-miR-142-3p	20	MIMAT0026999	Taeniopygia guttata
	mun-miR-142-5p	CAUAAAGUAGAAAGCACUACU	21	33.33	gga-miR-142-5p	20	MIMAT0001193	Gallus gallus
miR144	mun-miR-144-3p	UACAGUAUAGAUGAUGUACUCC	22	36.36	gga-miR-144-3p	21	MIMAT0003776	Gallus gallus
	mun-miR-144-5p	GGAUAUCAUCAUAUACUGUAAGU	23	30.43	gga-miR-144-5p	22	MIMAT0026644	Gallus gallus
miR1451	mun-miR-1451-3p	CAGUAACUUGCUCCUGUGAGA	21	47.62	tgu-miR-1451-3p	21	MIMAT0026958	Taeniopygia guttata
miR1467	mun-miR-1467-3p	UUCACACCAGAGUAACUGAGAGC	23	47.83	tgu-miR-1467-3p	23	MIMAT0027342	Taeniopygia guttata
	mun-miR-1467-5p	UCUCAGCUACAUCGGUGUAAAUC	23	43.48	tgu-miR-1467-5p	23	MIMAT0025399	Taeniopygia guttata
miR146	mun-miR-146a-1-3p	ACCCAUGGGGCUCAGUUCUUC	21	57.14	gga-miR-146a-3p	21	MIMAT0026529	Gallus gallus
	mun-miR-146a-2-3p	GUCCAUGGUAUUCAGUUCUCU	21	42.86	tgu-miR-146a-3p	21	MIMAT0014465	Taeniopygia guttata
	mun-miR-146a-5p	UGAGAACUGAAUUCCAUGGACU	22	40.91	tgu-miR-146a-5p	22	MIMAT0014622	Taeniopygia guttata
	mun-miR-146c-3p	UGAGAACUGAAUUCCAUGGGUUG	23	43.48	tgu-miR-146c	22	MIMAT0014609	Taeniopygia guttata
miR148	mun-miR-148-1-3p	UCAGUGCACUACAGAACUUUGU	22	40.91	tgu-miR-148-3p	22	MIMAT0014503	Taeniopygia guttata
	mun-miR-148-2-3p	AAAGUUCUGUAGUGCACUGACU	22	40.91	tgu-miR-148-3p	20	MIMAT0014503	Taeniopygia guttata
	mun-miR-148-5p	AAAGUUCUGUGACACUCCGACU	22	45.45	tgu-miR-148-5p	22	MIMAT0026973	Taeniopygia guttata
miR153	mun-miR-153-1-5p	GUCAUUUUUGUGAUGUUGCAGCU	23	39.13	tgu-miR-153-1-5p	23	MIMAT0026997	Taeniopygia guttata
	mun-miR-153-2-5p	UCAUUUUUGUGAUUUGCAGCU	21	33.33	tgu-miR-153-2-5p	21	MIMAT0031022	Taeniopygia guttata
	mun-miR-153-3p	UUGCAUAGUCACAAAAGUGAUC	22	36.36	tgu-miR-153-3p	22	MIMAT0014552	Taeniopygia guttata
miR155	mun-miR-155-3p	UUAAUGCUAAUCGUGAUAGGGGUU	24	37.5	gga-miR-155	22	MIMAT0001106	Gallus gallus
miR1587	mun-miR-1587-3p	CUGGGCUGGGCUGGGCUGGGCC	22	81.82	gga-miR-1587	19	MIMAT0007449	Gallus gallus
miR15	mun-miR-15a-3p	CAGGCCAUAUUGUGCUGCCUCA	22	54.55	tgu-miR-15a-3p	22	MIMAT0027000	Taeniopygia guttata
	mun-miR-15a-5p	UAGCAGCACAUAAUGGUUUGU	21	38.1	tgu-miR-15a-5p	21	MIMAT0014555	Taeniopygia guttata
	mun-miR-15b-3p	CGAAUCAUUAUUUGCUGCUUU	21	33.33	gga-miR-15b-3p	20	MIMAT0026524	Gallus gallus
	mun-miR-15b-5p	UAGCAGCACAUCAUGGUUUGCA	22	45.45	gga-miR-15b-5p	22	MIMAT0001154	Gallus gallus
miR1662	mun-miR-1662-3p	UUGACAUCAUCAUACUUGGGAU	22	36.36	tgu-miR-1662	22	MIMAT0014459	Taeniopygia guttata
miR1677	mun-miR-1677-3p	UUGACUUCAAUAGGAGCAGGAUU	23	39.13	tgu-miR-1677-3p	23	MIMAT0026959	Taeniopygia guttata
	mun-miR-1677-5p	UCCUGCACCGCUGAAGUCAAU	21	52.38	gga-miR-1677-5p	21	MIMAT0007562	Gallus gallus
miR16	mun-miR-16a-3p	UCCAGUAUUAACUGUGCUGCUG	22	45.45	tgu-miR-16a-3p	21	MIMAT0014647	Taeniopygia guttata
	mun-miR-16a-5p	UAGCAGCACGUAAAUAUUGGUG	22	40.91	tgu-miR-16a-5p	22	MIMAT0014583	Taeniopygia guttata
	mun-miR-16b-3p	CCCAAUAUUAUUGUGCUGCUU	21	38.1	tgu-miR-16b-3p	21	MIMAT0014648	Taeniopygia guttata
miR1711	mun-miR-1711-5p	GGUGCAGUGCUGCAUCUCUGGUCA	24	58.33	gga-miR-1711	18	MIMAT0007606	Gallus gallus
miR1729	mun-miR-1729-3p	CUACUCGGUGAGUAAGGAUGGC	22	54.55	tgu-miR-1729-3p	19	MIMAT0026963	Taeniopygia guttata
	mun-miR-1729-5p	AUCCCUUACUCACAUGAGCAGU	22	45.45	gga-miR-1729-5p	18	MIMAT0007629	Gallus gallus
miR1784	mun-miR-1784-3p	UGACUUAAAUGGGAGCAGAACU	22	40.91	tgu-miR-1784-3p	20	MIMAT0014457	Taeniopygia guttata
miR1788	mun-miR-1788-3p	CAGGCAGCGAAAGCAAGUCUG	21	57.14	gga-miR-1788-3p	21	MIMAT0007701	Gallus gallus
	mun-miR-1788-5p	GGCUUGUUUUCCGUUGCCUGCGU	23	56.52	gga-miR-1788-5p	22	MIMAT0007700	Gallus gallus
miR17	mun-miR-17a-3p	CUGCAGUGAAGGCACUUGUAGCA	23	52.17	tgu-miR-17a-3p	21	MIMAT0014564	Taeniopygia guttata
	mun-miR-17a-5p	CAAAGUGCUUACAGUGCAGGUAG	23	47.83	tgu-miR-17a-5p	23	MIMAT0017390	Taeniopygia guttata
miR181	mun-miR-181a-1-3p	ACCAUCGACCGUUGAUUGUACC	22	50	tgu-miR-181a-1-3p	22	MIMAT0014641	Taeniopygia guttata
	mun-miR-181a-2-3p	ACCAUCGACCGUUGACUGUACC	22	54.55	tgu-miR-181a-2-3p	22	MIMAT0031043	Taeniopygia guttata
	mun-miR-181a-5p	AACAUUCAACGCUGUCGGUGAGU	23	47.83	tgu-miR-181a-5p	23	MIMAT0014546	Taeniopygia guttata
	mun-miR-181b-1-3p	CUCACUGAACAAUGAAUGCAA	21	38.1	tgu-miR-181b-1-3p	20	MIMAT0027003	Taeniopygia guttata
	mun-miR-181b-2-3p	CUCACUGAUCAAUGAAUGCA	20	40	gga-miR-181b-2-3p	19	MIMAT0031059	Gallus gallus
	mun-miR-181b-5p	AACAUUCAUUGCUGUCGGUGGGU	23	47.83	tgu-miR-181b-5p	23	MIMAT0014563	Taeniopygia guttata
miR183	mun-miR-183-3p	UAUGGCACUGGUAGAAUUCACU	22	40.91	tgu-miR-183	22	MIMAT0025393	Taeniopygia guttata
miR184	mun-miR-184-1-3p	UGGACGGAGAACUGAUAAGGGU	22	50	tgu-miR-184	22	MIMAT0014561	Taeniopygia guttata
	mun-miR-184-2-3p	CCUUAUCAGUUCUCCGUCCAAC	22	50	tgu-miR-184	20	MIMAT0014561	Taeniopygia guttata
	mun-miR-184-5p	UGGGCUGGAAAAGUGAUAAGGAGA	24	45.83	gga-miR-184-5p	21	MIMAT0026526	Gallus gallus
miR187	mun-miR-187-3p	UCGUGUCUUGUGUUGCAGCCAGA	23	52.17	tgu-miR-187-3p	20	MIMAT0014567	Taeniopygia guttata
	mun-miR-187-5p	GGCUACAACACAGGACAUG	19	52.63	gga-miR-187-5p	19	MIMAT0026507	Gallus gallus
miR18	mun-miR-18a-5p	UAAGGUGCAUCUAGUGCAGAUAG	23	43.48	tgu-miR-18a	22	MIMAT0014587	Taeniopygia guttata
	mun-miR-18a-3p	ACUGCCCUAAGUGCUCCUUCUGG	23	56.52	gga-miR-18a-3p	22	MIMAT0026499	Gallus gallus
	mun-miR-18b-5p	UAAGGUGCAUCUAGUGCAGU	20	45	tgu-miR-18b	20	MIMAT0014607	Taeniopygia guttata
	mun-miR-18b-3p	UGCCCUAAAUGCUCCUUCUGGC	22	54.55	gga-miR-18b-3p	22	MIMAT0026516	Gallus gallus
miR190	mun-miR-190-3p	ACUAUAUAUCAAACAUAUUCCU	22	22.73	tgu-miR-190-3p	22	MIMAT0027015	Taeniopygia guttata
	mun-miR-190-5p	UGAUAUGUUUGAUAUAUUAGGUU	23	21.74	tgu-miR-190-5p	22	MIMAT0014589	Taeniopygia guttata
miR193	mun-miR-193a-3p	AACUGGCCCACAAAGUCCCGCU	22	59.09	tgu-miR-193a-3p	22	MIMAT0014585	Taeniopygia guttata
	mun-miR-193a-5p	CGGGGUUUUGGGGGCGAGAUGA	22	63.64	tgu-miR-193a-5p	22	MIMAT0027014	Taeniopygia guttata
miR194	mun-miR-194-3p	CCAGUGGAGAUGCUGUUACUUU	22	45.45	tgu-miR-194-3p	22	MIMAT0027001	Taeniopygia guttata
	mun-miR-194-5p	UGUAACAGCAACUCCAUGUGGACU	24	45.83	tgu-miR-194-5p	22	MIMAT0014558	Taeniopygia guttata
miR196	mun-miR-196-1-3p	ACAAGAACAUCAAACUACCUGA	22	36.36	gga-miR-196-1-3p	21	MIMAT0031017	Gallus gallus
	mun-miR-196-5p	UAGGUAGUUUCAUGUUGUUGGG	22	40.91	gga-miR-196-5p	21	MIMAT0001121	Gallus gallus
miR199	mun-miR-199-3p	ACAGUAGUCUGCACAUUGGUU	21	42.86	tgu-miR-199-3p	21	MIMAT0014617	Taeniopygia guttata
	mun-miR-199-5p	CCCAGUGUUCAGACUACCUGUUC	23	52.17	gga-miR-199-5p	23	MIMAT0001152	Gallus gallus
miR19	mun-miR-19a-3p	UGUGCAAAUCUAUGCAAAACUGA	23	34.78	gga-miR-19a-3p	23	MIMAT0001112	Gallus gallus
	mun-miR-19a-5p	AGUUUUGCAUAGUUGCACU	19	36.84	tgu-miR-19a-5p	19	MIMAT0027023	Taeniopygia guttata
	mun-miR-19b-1-5p	AGUUUUGCAGGUUUGCAUCCAGC	23	47.83	tgu-miR-19b-1-5p	23	MIMAT0026981	Taeniopygia guttata
	mun-miR-19b-2-5p	AGUUUUGCAGGUUUGCAUCCCAGCU	25	48	tgu-miR-19b-2-5p	24	MIMAT0031102	Taeniopygia guttata
	mun-miR-19b-3p	UGUGCAAAUCCAUGCAAAACUG	22	40.91	tgu-miR-19b-3p	22	MIMAT0014517	Taeniopygia guttata
miR200	mun-miR-200a-3p	UAACACUGUCUGGUAACGAUGUU	23	39.13	tgu-miR-200a-3p	23	MIMAT0014545	Taeniopygia guttata
	mun-miR-200a-5p	CAUCUUACUAGACAGUGCUGGA	22	45.45	gga-miR-200a-5p	22	MIMAT0026533	Gallus gallus
	mun-miR-200b-3p	UAAUACUGCCUGGUAAUGAUGAU	23	34.78	tgu-miR-200b-3p	23	MIMAT0014592	Taeniopygia guttata
	mun-miR-200b-5p	CAUCUUACUGGGCAGCAUUGGA	22	50	tgu-miR-200b-5p	21	MIMAT0014649	Taeniopygia guttata
miR202	mun-miR-202-3p	AGAGGUAUAGGGCAUGGGAA	20	50	tgu-miR-202	20	MIMAT0014565	Taeniopygia guttata
	mun-miR-202-5p	UUCCUAUGCAUAUACUUCUUU	21	28.57	gga-miR-202-5p	21	MIMAT0003354	Gallus gallus
miR203	mun-miR-203-3p	UGAAAUGUUUAGGACCACUUGA	22	36.36	tgu-miR-203-3p	21	MIMAT0014605	Taeniopygia guttata
	mun-miR-203-5p	AGUGGUUCUUAACAGUUCAACA	22	36.36	tgu-miR-203-5p	21	MIMAT0027022	Taeniopygia guttata
miR204	mun-miR-204-3p	UUCCCUUUGUCAUCCUAUGCCU	22	45.45	tgu-miR-204	22	MIMAT0014570	Taeniopygia guttata
miR205	mun-miR-205a-3p	UCCUUCAUUCCACCGGAGUCUGU	23	52.17	gga-miR-205a	22	MIMAT0001184	Gallus gallus
miR20	mun-miR-20a-3p	ACUGCAUUAUAAGCACUUAAAGU	23	30.43	tgu-miR-20a-3p	23	MIMAT0026998	Taeniopygia guttata
	mun-miR-20a-5p	UAAAGUGCUUAUAGUGCAGGUAG	23	39.13	tgu-miR-20a-5p	23	MIMAT0014553	Taeniopygia guttata
	mun-miR-20b-3p	UACUGUAAUGUGGGCACUUAC	21	42.86	tgu-miR-20b-3p	20	MIMAT0027017	Taeniopygia guttata
	mun-miR-20b-5p	CAAAGUGCUCAUAGUGCAGGUAG	23	47.83	tgu-miR-20b-5p	23	MIMAT0014591	Taeniopygia guttata
miR21	mun-miR-21-3p	CAACAACAGUCGGUAGGCUGUCU	23	52.17	tgu-miR-21-3p	22	MIMAT0014636	Taeniopygia guttata
	mun-miR-21-5p	UAGCUUAUCAGACUGAUGUUGA	22	36.36	tgu-miR-21-5p	22	MIMAT0014527	Taeniopygia guttata
miR214	mun-miR-214-1-3p	CCUGUCUGUGCCUGCUGUACAGG	23	60.87	tgu-miR-214-3p	18	MIMAT0014603	Taeniopygia guttata
	mun-miR-214-2-3p	ACAGCAGGCACAGACAGGCAGU	22	59.09	tgu-miR-214-3p	22	MIMAT0014603	Taeniopygia guttata
	mun-miR-214-1-5p	CACAGCAAGUGUAGACAGGCA	21	52.38	tgu-miR-214-5p	21	MIMAT0027021	Taeniopygia guttata
	mun-miR-214-2-5p	UGCCUGUCUACACUUGCUGUGC	22	54.55	tgu-miR-214-5p	22	MIMAT0027021	Taeniopygia guttata
miR215	mun-miR-215-5p	AUGACCUAUGAAUUGACAGACU	22	36.36	tgu-miR-215-5p	21	MIMAT0014577	Taeniopygia guttata
miR218	mun-miR-218-3p	CAUGGUUCUGUCAAGCACCAUG	22	50	gga-miR-218-3p	22	MIMAT0026518	Gallus gallus
	mun-miR-218-5p	UUGUGCUUGAUCUAACCAUGU	21	38.1	tgu-miR-218-5p	21	MIMAT0014522	Taeniopygia guttata
miR2188	mun-miR-2188-3p	AUAUAUGUGGUCAGACCUAUCC	22	40.91	tgu-miR-2188-3p	21	MIMAT0026967	Taeniopygia guttata
	mun-miR-2188-5p	AAGGUCCAACCUCACAUGUCCU	22	50	tgu-miR-2188-5p	22	MIMAT0014480	Taeniopygia guttata
miR219	mun-miR-219a	UGAUUGUCCAAACGCAAUUCUUG	23	39.13	tgu-miR-219a	22	MIMAT0014568	Taeniopygia guttata
	mun-miR-219b	CACAAGAAUUGCGUUUGGACAA	22	40.91	gga-miR-219b	22	MIMAT0016380	Gallus gallus
miR22	mun-miR-22-3p	AAGCUGCCAGUUGAAGAACUGU	22	45.45	gga-miR-22-3p	22	MIMAT0007288	Gallus gallus
	mun-miR-22-5p	AGUUCUUCAGUGGCAAGCUUU	21	42.86	gga-miR-22-5p	21	MIMAT0007287	Gallus gallus
miR221	mun-miR-221-3p	AGCUACAUUGUCUGCUGGGUUU	22	45.45	tgu-miR-221-3p	22	MIMAT0014512	Taeniopygia guttata
	mun-miR-221-5p	ACCUGGCAUACAAUGUAGAUUUC	23	39.13	tgu-miR-221-5p	23	MIMAT0026976	Taeniopygia guttata
miR222	mun-miR-222-3p	AGCUACAUCUGGCUACUGGGUCUC	24	54.17	tgu-miR-222-3p	24	MIMAT0014514	Taeniopygia guttata
	mun-miR-222-5p	CGCUCAGUAGUCAGUGUAGAUUC	23	47.83	tgu-miR-222-5p	22	MIMAT0026978	Taeniopygia guttata
miR23	mun-miR-23-3p	AUCACAUUGCCAGGGAUUACC	21	47.62	tgu-miR-23-3p	21	MIMAT0014566	Taeniopygia guttata
miR24	mun-miR-24-3p	UGGCUCAGUUCAGCAGGAAC	20	55	tgu-miR-24-3p	20	MIMAT0014539	Taeniopygia guttata
	mun-miR-24-5p	GUGCCUACUGAGCUGAUAUCAGU	23	47.83	tgu-miR-24-5p	23	MIMAT0026994	Taeniopygia guttata
miR26	mun-miR-26-3p	CCUAUUCUUGGUUACUUGCACU	22	40.91	tgu-miR-26-3p	22	MIMAT0026980	Taeniopygia guttata
	mun-miR-26-5p	UUCAAGUAAUCCAGGAUAGGCU	22	40.91	tgu-miR-26-5p	22	MIMAT0014516	Taeniopygia guttata
miR27	mun-miR-27-3p	UUCACAGUGGCUAAGUUCU	19	42.11	tgu-miR-27-3p	19	MIMAT0014534	Taeniopygia guttata
miR2954	mun-miR-2954-3p	CAUCCCCAUUCCACUCCUAGCAGC	24	58.33	tgu-miR-2954-3p	23	MIMAT0014474	Taeniopygia guttata
miR2957	mun-miR-2957-5p	UCGGAGUGUCACAGAACUUUGC	22	50	tgu-miR-2957	22	MIMAT0014455	Taeniopygia guttata
miR2968	mun-miR-2968-3p	CUCUGCUUGGUGACCUUGGGCGAC	24	62.5	tgu-miR-2968	23	MIMAT0014477	Taeniopygia guttata
miR2970	mun-miR-2970-3p	UCAGAUCACCUCUUGGCUGUGGG	23	56.52	tgu-miR-2970-3p	21	MIMAT0026966	Taeniopygia guttata
	mun-miR-2970-5p	GACAGUCAGCAGUUGGUCUGGU	22	54.55	tgu-miR-2970-5p	21	MIMAT0014479	Taeniopygia guttata
miR29	mun-miR-29a-1-5p	ACUGAUUUCUUUUGGUGUUCAGA	23	34.78	tgu-miR-29a-1-5p	23	MIMAT0026990	Taeniopygia guttata
	mun-miR-29a-2-5p	UGACCGAUUUCUCUUGGUGUU	21	42.86	tgu-miR-29a-2-5p	21	MIMAT0031063	Taeniopygia guttata
	mun-miR-29a-3p	UAGCACCAUUUGAAAUCGGUUA	22	36.36	tgu-miR-29a-3p	21	MIMAT0014532	Taeniopygia guttata
	mun-miR-29b-1-5p	CUGGUUUCAUAUGGUGGUUUAGA	23	39.13	tgu-miR-29b-1-5p	23	MIMAT0031064	Taeniopygia guttata
	mun-miR-29b-2-5p	CUGGUUUCACAUGGUGGCUUAGA	23	47.83	gga-miR-29b-2-5p	23	MIMAT0031072	Gallus gallus
	mun-miR-29b-3p	UAGCACCAUUUGAAAUCAGUGUU	23	34.78	gga-miR-29b-3p	23	MIMAT0001097	Gallus gallus
miR301	mun-miR-301-3p	CAGUGCAAUAGUAUUGUCAAAGC	23	39.13	tgu-miR-301-3p	23	MIMAT0014595	Taeniopygia guttata
	mun-miR-301-5p	GCUCUGACUUUAUUGCACUACU	22	40.91	tgu-miR-301-5p	22	MIMAT0017391	Taeniopygia guttata
	mun-miR-301a-3p	CAGUGCAAUAAUAUUGUCAAAGC	23	34.78	gga-miR-301a-3p	23	MIMAT0001166	Gallus gallus
miR30	mun-miR-30a-1-3p	CUUUCAGUCGGAUGUUUGCAGC	22	50	gga-miR-30a-3p	22	MIMAT0001136	Gallus gallus
	mun-miR-30a-2-3p	CUUUCAGUCGGAUGUUUACAGC	22	45.45	tgu-miR-30a-3p	22	MIMAT0014535	Taeniopygia guttata
	mun-miR-30a-5p	UGUAAACAUCCUUGACUGGAAGCU	24	41.67	tgu-miR-30a-5p	24	MIMAT0014637	Taeniopygia guttata
	mun-miR-30b-5p	UGUAAACAUCCUCGACUGGAAGCU	24	45.83	tgu-miR-30b-5p	23	MIMAT0014506	Taeniopygia guttata
	mun-miR-30c-1-3p	UGGGAGAGGAUUGUUUACGCCU	22	50	gga-miR-30c-1-3p	21	MIMAT0031105	Gallus gallus
	mun-miR-30c-3p	CUGGGAGAAGGCUGUUUACUCU	22	50	tgu-miR-30c-3p	22	MIMAT0014686	Taeniopygia guttata
	mun-miR-30c-5p	UGUAAACAUCCUACACUCUCAGCU	24	41.67	tgu-miR-30c-5p	24	MIMAT0014521	Taeniopygia guttata
	mun-miR-30d-3p	UUUCAGUCAGAUGUUUGCUGC	21	42.86	tgu-miR-30d-3p	21	MIMAT0014613	Taeniopygia guttata
	mun-miR-30d-5p	UGUAAACAUCCCCGACUGGAAGCU	24	50	tgu-miR-30d-5p	24	MIMAT0014657	Taeniopygia guttata
miR31	mun-miR-31-1-3p	AGGCAAGAUGUUGGCAUAGCUG	22	50	tgu-miR-31	22	MIMAT0014615	Taeniopygia guttata
	mun-miR-31-2-3p	UGCUAUGCCAACAUAUUGUCAUC	23	39.13	gga-miR-31-3p	23	MIMAT0026549	Gallus gallus
miR32	mun-miR-32-5p	UAUUGCACAUUACUAAGUUGC	21	33.33	tgu-miR-32	21	MIMAT0014584	Taeniopygia guttata
	mun-miR-32-3p	CAAUUUAGUGUGUGCGAUACU	21	38.1	gga-miR-32-3p	20	MIMAT0026508	Gallus gallus
miR33	mun-miR-33-3p	CAAUGUUUCUGCAGUGCAGUAC	22	45.45	tgu-miR-33-3p	20	MIMAT0026993	Taeniopygia guttata
	mun-miR-33-5p	GUGCAUUGUAGUUGCAUUGC	20	45	tgu-miR-33-5p	20	MIMAT0014538	Taeniopygia guttata
miR338	mun-miR-338-1-3p	UCCAGCAUCAGUGAUUUUGUU	21	38.1	tgu-miR-338-3p	21	MIMAT0014542	Taeniopygia guttata
	mun-miR-338-2-3p	UCAACAAAAUCACUGAUGCUG	21	38.1	tgu-miR-338-3p	20	MIMAT0014542	Taeniopygia guttata
miR34	mun-miR-34a-5p	UGGCAGUGUCUUAGCUGGUUGU	22	50	tgu-miR-34a	22	MIMAT0014598	Taeniopygia guttata
	mun-miR-34a-3p	CAAUCAGCAAGUAUACUGCCCUA	23	43.48	gga-miR-34a-3p	23	MIMAT0026535	Gallus gallus
	mun-miR-34b-3p	AGGCAGUGUAGUUAGCUGAUUGC	23	47.83	tgu-miR-34b	23	MIMAT0014537	Taeniopygia guttata
	mun-miR-34c-3p	AAUCACUAACUUCACUGCCAUC	22	40.91	tgu-miR-34c-3p	20	MIMAT0027033	Taeniopygia guttata
	mun-miR-34c-5p	AGGCAGUGUAGUUAGCUGAUUGU	23	43.48	tgu-miR-34c-5p	23	MIMAT0016928	Taeniopygia guttata
miR3529	mun-miR-3529-3p	GGGCAGACUGUGACUUGUUGU	21	52.38	gga-miR-3529	20	MIMAT0016378	Gallus gallus
	mun-miR-3529-5p	CAACAAGUCACAGUCUGCCCUA	22	50	gga-miR-3529	19	MIMAT0016378	Gallus gallus
miR363	mun-miR-363-3p	AAUUGCACGGUAUCCAUCUGU	21	42.86	tgu-miR-363-3p	21	MIMAT0014501	Taeniopygia guttata
	mun-miR-363-5p	GUGGAUCACGAUGCAAUUUUGAU	23	39.13	tgu-miR-363-5p	22	MIMAT0026972	Taeniopygia guttata
miR365	mun-miR-365-2-5p	AGGGACUUUCAGGGGCAGCUGUG	23	60.87	tgu-miR-365-2-5p	22	MIMAT0031088	Taeniopygia guttata
	mun-miR-365-3p	UAAUGCCCCUAAAAAUCCUUAU	22	31.82	tgu-miR-365-3p	22	MIMAT0014582	Taeniopygia guttata
miR375	mun-miR-375-3p	UUUGUUCGUUCGGCUCGCGUU	21	52.38	tgu-miR-375	21	MIMAT0014572	Taeniopygia guttata
miR383	mun-miR-383-3p	CCACAGCACUGCCUGGUCAGA	21	61.9	tgu-miR-383-3p	21	MIMAT0026989	Taeniopygia guttata
	mun-miR-383-5p	AGAUCAGAAGGUGAUUGUGGCU	22	45.45	tgu-miR-383-5p	22	MIMAT0014531	Taeniopygia guttata
miR425	mun-miR-425-3p	CAUCGGGGAUGUCGUGUCUGUCC	23	60.87	tgu-miR-425-3p	19	MIMAT0014471	Taeniopygia guttata
	mun-miR-425-5p	AAUGACACGAUCACUCCCGCUGA	23	52.17	tgu-miR-425-5p	22	MIMAT0014470	Taeniopygia guttata
miR429	mun-miR-429-3p	UAAUACUGUCUGGUAAUGCCG	21	42.86	gga-miR-429-3p	21	MIMAT0003371	Gallus gallus
	mun-miR-429-5p	GUCUUACCAGGCAAAGUUAGAUC	23	43.48	gga-miR-429-5p	21	MIMAT0026635	Gallus gallus
miR449	mun-miR-449a-3p	UGGCAGUGUAUGUUAGCUGGU	21	47.62	gga-miR-449a	21	MIMAT0003372	Gallus gallus
miR454	mun-miR-454-3p	UAGUGCAAUAUUGCUUAUAGGGU	23	34.78	tgu-miR-454-3p	23	MIMAT0014580	Taeniopygia guttata
	mun-miR-454-5p	ACCCUAUCAAUAUUGCCUCUGCU	23	43.48	tgu-miR-454-5p	23	MIMAT0027011	Taeniopygia guttata
miR455	mun-miR-455-3p	GCAGUCCAUGGGCAUAUACACU	22	50	gga-miR-455-3p	21	MIMAT0006788	Gallus gallus
	mun-miR-455-5p	UAUGUGCCCUUGGACUACAUCG	22	50	tgu-miR-455-5p	22	MIMAT0014655	Taeniopygia guttata
miR456	mun-miR-456-3p	CAGGCUGGUUAGAUGGUUGUCA	22	50	gga-miR-456-3p	22	MIMAT0003777	Gallus gallus
	mun-miR-456-5p	GCAGGCAUCUUCUCAGCCU	19	57.89	tgu-miR-456-5p	19	MIMAT0026964	Taeniopygia guttata
miR458	mun-miR-458a-3p	AUAGCUCUUUGAAUGGUACUGC	22	40.91	gga-miR-458a-3p	22	MIMAT0007746	Gallus gallus
	mun-miR-458b-3p	AUAGCUCUGAAAAUGGCGCUGCC	23	52.17	gga-miR-458b-3p	21	MIMAT0025831	Gallus gallus
	mun-miR-458b-5p	CAGUACCAUUCAAAGAGCUAUGA	23	39.13	gga-miR-458b-5p	22	MIMAT0025830	Gallus gallus
miR460	mun-miR-460a-3p	CACAGCGCAUACAAUGUGGAUU	22	45.45	tgu-miR-460a-3p	22	MIMAT0014658	Taeniopygia guttata
	mun-miR-460a-5p	CCUGCAUUGUACACACUGUGU	21	47.62	tgu-miR-460a-5p	21	MIMAT0014614	Taeniopygia guttata
	mun-miR-460b-3p	CACAGCGCAUGCAAUGUGGACA	22	54.55	gga-miR-460b-3p	22	MIMAT0007327	Gallus gallus
	mun-miR-460b-5p	UCCUCAUUGUACAUGCUGUGUGU	23	43.48	gga-miR-460b-5p	22	MIMAT0007326	Gallus gallus
miR489	mun-miR-489-3p	UGACAUCAUAUGUACGGCUGCU	22	45.45	tgu-miR-489-3p	21	MIMAT0014618	Taeniopygia guttata
	mun-miR-489-5p	UGGUCGUAUGUAUGACGUCAUU	22	40.91	tgu-miR-489-5p	22	MIMAT0027024	Taeniopygia guttata
miR490	mun-miR-490-3p	CAACCUGGAGGACUCCAUGCUGU	23	56.52	tgu-miR-490-3p	23	MIMAT0014548	Taeniopygia guttata
	mun-miR-490-5p	CCAUGGAUCUCCAGGUGGGUC	21	61.9	tgu-miR-490-5p	20	MIMAT0026996	Taeniopygia guttata
miR499	mun-miR-499-3p	AACAUCACUUUAAGUCUGUGCU	22	36.36	tgu-miR-499-3p	22	MIMAT0027340	Taeniopygia guttata
	mun-miR-499-5p	UUAAGACUUGUAGUGAUGUUU	21	28.57	tgu-miR-499-5p	21	MIMAT0025396	Taeniopygia guttata
miR551	mun-miR-551-1-3p	GCGACCCAUACUUGGUUUCAGG	22	54.55	tgu-miR-551-3p	21	MIMAT0014541	Taeniopygia guttata
	mun-miR-551-2-3p	GCGACCCAUACUUGGUUUCC	20	55	tgu-miR-551-3p	19	MIMAT0014541	Taeniopygia guttata
	mun-miR-551-5p	GAAAUCAAGGGUGGGUAAGACCU	23	47.83	gga-miR-551-5p	23	MIMAT0007289	Gallus gallus
miR7	mun-miR-7-1-3p	CAACAAAUCACAGUCUGCCAUA	22	40.91	tgu-miR-7-1-3p	21	MIMAT0014632	Taeniopygia guttata
	mun-miR-7-4-3p	CAACAAAUCAUAGCCUGCCAUC	22	45.45	tgu-miR-7-4-3p	21	MIMAT0031020	Taeniopygia guttata
	mun-miR-7-1-5p	ACAAAAUCACUAGUCUUCCAG	21	38.1	tgu-miR-7-5p	20	MIMAT0014510	Taeniopygia guttata
	mun-miR-7-2-5p	UGGAAGACUAGUGAUUUUGUUGUU	24	33.33	tgu-miR-7-5p	23	MIMAT0014510	Taeniopygia guttata
miR9	mun-miR-9-1-3p	UAAAGCUAGAGAACCGAAUGUAA	23	34.78	gga-miR-9-3p	21	MIMAT0003350	Gallus gallus
	mun-miR-9-2-3p	AUAAAGCUAGAUAACCGAAAGU	22	31.82	tgu-miR-9-3p	22	MIMAT0014627	Taeniopygia guttata
	mun-miR-9-5p	UCUUUGGUUAUCUAGCUGUAUGA	23	34.78	tgu-miR-9-5p	23	MIMAT0014502	Taeniopygia guttata
miR92	mun-miR-92-1-5p	AGGUUGGGAUCAGUUGCAAUGCU	23	47.83	tgu-miR-92-1-5p	23	MIMAT0027007	Taeniopygia guttata
	mun-miR-92-2-5p	UGGGUGGGGAUUUGUUGCAUUACU	24	45.83	tgu-miR-92-2-5p	21	MIMAT0031032	Taeniopygia guttata
	mun-miR-92-3p	UAUUGCACUUGUCCCGGCCUGU	22	54.55	tgu-miR-92-3p	22	MIMAT0014574	Taeniopygia guttata
miR99	mun-miR-99-3p	CAAGCUCGCUUCUAUGGGUCUGU	23	52.17	tgu-miR-99-3p	21	MIMAT0014635	Taeniopygia guttata
	mun-miR-99-5p	AACCCGUAGAUCCGAUCUUGU	21	47.62	tgu-miR-99-5p	21	MIMAT0014524	Taeniopygia guttata
