# Supplementary material for: miRNAome expression profiles in the gonads of adult Melopsittacus undulatus
Source: PeerJ. 2018 Apr 9;6:e4615. doi: 10.7717/peerj.4615 (PMC5896495; doi:10.7717/peerj.4615)
Supplement: Table S2 [file peerj-06-4615-s002.xlsx]

## Sheet: Sheet1
Supplemental Table S2. Prediction of novel miRNAs.
miRNA name	Mature sequence (5' - 3')
mun-novel1-5p	AGAACAGAUCAAAUGCAGACC
mun-novel1-3p	ACUGUGCUUGAUCUGAGAUCUCA
mun-novel2-3p	UCAGCGCUGACGCGGCCGGGG
mun-novel3-5p	UGACACCAUUGGGAUCCCAUGG
mun-novel3-3p	UCGGGGUCCCAUGGGUGACACC
mun-novel4-5p	UACCUGUCGCUCGUGUCCAAGG
mun-novel4-3p	CCUGGGCAUCAACGACAAGGACC
mun-novel5-5p	GUGAGGGAUCCAGGGCUGCCCC
mun-novel5-3p	GGUGCACGUGGAGCCGCUCACCCU
mun-novel6-5p	GGGGGGACAGUCCCUUUGCCCCA
mun-novel6-3p	AGGCUGGGGUCAAUCCUCCUACC
mun-novel7-3p	UGCAGAGGCAUCUGGACAGGCCC
mun-novel8-3p	UUUCCAUGGAGAUGCCUCUGCCCU
mun-novel9-3p	ACGCUCUGCCAAGCCCAGAGGU
mun-novel10-3p	UUCCGGAGGAGGUCCUGCAGUGCC
mun-novel11-5p	AAGCAGGGUCGGGCUCGGUUA
mun-novel11-3p	AAUCCCGGGUGCUGUAGGCUUUUG
mun-novel12-5p	UACGGAAUAGCCAGGACACAAC
mun-novel12-3p	UUGUGGCUUUGUUAUUCUGUAU
mun-novel13-3p	GAGGUCUAUGGAGCUCUAUAGG
mun-novel14-3p	AAUCCCCUCCAUCCUGACGG
mun-novel15-3p	UUCCGGAGGAAAUCCUGCAGUGCC
mun-novel16-5p	CCUCUGCUGCGAUUGGUCCCACC
mun-novel16-3p	ACGGACCAAUCACAGCAGGGGC
mun-novel17-3p	UCCCGGGCUGCCGGUAACGCGC
mun-novel18-3p	ACCCGGCCUGCGGAGCGGCUGC
mun-novel19-3p	UUCCUGUGUGCUCUGCUCC
mun-novel20-3p	UCUCUGUAGACGUGGCAGCACCC
mun-novel21-5p	UGGCUUCUUGUGCAGCCAGGUGU
mun-novel22-3p	CUGGCUGUUUCUGGAAGCUGUCA
mun-novel23-3p	UCCAGCUCUGAAUAAAGACA
mun-novel24-5p	AGACCCUGUCAGAGGGAGGGACC
mun-novel25-5p	UUACCCCAAACUGUGUUCUGU
mun-novel26-3p	UCCCUGUGGCUUCUGUUUCAGCU
mun-novel27-3p	UCUGGAGAGAACACUUGGAGGA
mun-novel28-5p	GUGAGUCCGGAGCGUGCUGUGC
mun-novel28-3p	AGCACGAUUUGGACUGACAUCU
mun-novel29-3p	UGCCACAAGCUGCAGAGCCUGUC
mun-novel30-5p	CUGCCCUGGGGUUUCGUUACC
mun-novel31-3p	UCCCUUGAGUGCGUGGGCUGGAGAA
mun-novel31-5p	CUCCAGUCCCUUAAUGUGGUUU
mun-novel32-3p	CCUCCUCGUGCUGGACAUGCCCU
mun-novel33-5p	CAGCAGAUGUGGGUUACAAGA
mun-novel33-3p	UUGAAACCUGCAUCUGAAGUU
mun-novel34-3p	UGCAGCUGUUUAAUACAGGGGGC
mun-novel35-3p	UCAUGCAGUGUCCUUUGAAGCC
mun-novel36-3p	UGUAGUCUGAGUGGCACGG
mun-novel37-3p	GAAAUCAAGUAUAGGUAGAGCCU
mun-novel38-5p	UCCGCCAUGUUGGGUGCCCGGC
mun-novel38-3p	CCGGGCACCCAACAUGGCGGAG
mun-novel39-3p	UCAGAGCUCCCGAAGAAUGUUGG
mun-novel40-5p	GAUUACUUACAUCCAGUGGCA
mun-novel40-3p	CCCACUGAAUCUGAGUAAUUCU
mun-novel41-3p	GGGGAUGUAGCUCAGCGGGAGAGC
mun-novel42-3p	UCAGAGAGCUGUUUAGCCUGACC
mun-novel43-5p	ACUGUUACACAGGAUUAAGCUCU
mun-novel43-3p	AAAGGACUUCCUAUGUAACAAA
mun-novel44-5p	CUGCAGGUCUCCACUGCCUGU
mun-novel44-3p	AAGGCAGUAGAUACUUGUGUGCA
mun-novel45-3p	UACUGAGAGAGUCUUUGGAUU
mun-novel46-3p	ACAACAUCUGUAGCACAAG
mun-novel47-3p	CAUCCCCUGGACCCUGCUGAGC
mun-novel48-3p	AGGGAACAUAAAGCUUACUGCCC
mun-novel49-5p	UACAGGGCAUUUCCUUCAUGCU
mun-novel49-3p	UAUGAAGGAGGUGCCCUGUUCU
mun-novel50-3p	CAUCCCCAUCAUUCAUUGCUAU
mun-novel51-5p	UGUUGCCUGAACAUUCAGAAU
mun-novel51-3p	UUGUGAAUGUUCAGGCAACACA
mun-novel52-3p	UCUCUGUGCUCUGUGUCACGCU
mun-novel53-5p	AUCUUCCUCUGAAGCAGCUCU
mun-novel53-3p	UGAGCUGCAGCAGAAGAAGACU
mun-novel54-5p	UCCAGUUCUGUGCUCCAAGAU
mun-novel54-3p	UUCUUGGAGCACAUUUUCUGGCU
mun-novel55-3p	CAGGAGCCAAAGGCACUUC
mun-novel55-5p	UACACUAGAGAAUGUGAGUCU
mun-novel56-3p	AUUCACAUUCUGUAGUGUACCU
mun-novel57-5p	UCUUGGUCUGGUUGUAGAGA
mun-novel58-5p	GCACCCUGGGCGAGCUGUGAGA
mun-novel58-3p	UUCACAGGUUGUGCAGGAUGUG
mun-novel59-3p	CCCCACUCGCUCCACUCUGAGC
mun-novel60-5p	GCUAGGAUGGCAACGACAGCUUC
mun-novel60-3p	AGCUGUCAGUGCUACUCCUGCCC
mun-novel61-3p	CACAUGUCCCUCACUCUGCCU
mun-novel62-3p	UACUGUAGUGUGAUUGAUACA
mun-novel63-3p	UGAGGCUGUUUCUGAGCCC
mun-novel64-3p	AACUCAGUGAUGAACCCAGAAGU
mun-novel65-5p	CUGGACAGGUGAUCAUUUCAGG
mun-novel65-3p	UGAAAUGAUCUCUCCUGGGCUCCC
mun-novel66-3p	UUUCUGCCAAAACUGGGGC
mun-novel67-3p	UCCACUCACAAUAAAUAGGACU
mun-novel68-5p	GUCACGGACAUCUGCGGGGCA
mun-novel68-3p	UGCCUGGUGAGUUCCUCUGGAGCU
mun-novel69-3p	UCAGUAGUGAAUUCAGGGGGCC
mun-novel70-5p	CAGCUUCUGUUUCUUUUCCUCC
mun-novel70-3p	AGGAGAAGUAGACAGGAACUGUU
mun-novel71-5p	UCAGCUGCUGUGAGUUGUCAUG
mun-novel71-3p	UAUGACAACUAACACCAUCUGGG
mun-novel72-5p	CGGAGCUGUUGCAGACCCC
mun-novel72-3p	UCCUGAAGCAGGCAGCCCUGGAC
mun-novel73-3p	AUGGUGCCUGUCUGUUCUGAUGUC
mun-novel74-3p	UGGCAGUGCGCUAGCUGGCUGUU
mun-novel75-3p	AACACUUUCUCUGUCAUGAACU
mun-novel76-5p	UGAGUUAACAAGCUGCGUGGCUG
mun-novel76-3p	UACAUUCUUUGGAUUCUCC
mun-novel77-5p	CCUCCAGGUCGCUCUGGCAGCCCU
mun-novel78-3p	AGCCGCCGGGGCGGGGGCC
mun-novel79-3p	UACAAGCUCAGGGCUGUUGCAUCC
mun-novel80-5p	GAGCUCCUUGACAGUCCUUGGUU
mun-novel80-3p	CUUGGACUUUCAACUUGCUUCU
mun-novel81-5p	AUGCUGUGAUUUACGCAUGGAGC
mun-novel81-3p	CUUCCAUAGCCUGGUCACAGUUA
mun-novel82-3p	UACAAGCUCAGGAGUGUGGCAUCC
mun-novel83-5p	AGCAACUGACUACACUGCCACA
mun-novel83-3p	AGGCAGUGUACUUAGUAGCUG
mun-novel84-5p	UGCAUCCAGUAAUCAGAGCUG
mun-novel84-3p	UCAGCUGUGUGCUGGAUUGCU
mun-novel85-3p	CAUACCCAUGACUCAGCCCUGA
mun-novel85-5p	UCCCAAGCAGGCUGAUGUCAGGC
mun-novel86-3p	GUGUUCUAGAAAUCUGAGCAUU
mun-novel87-3p	UUCCUGACCUCUGCUGCUAGU
mun-novel88-3p	GCGGGCAGGGCAGGGCGGG
mun-novel89-5p	AAGUGGAGGUCUCUGUCCGCU
mun-novel90-3p	UUUAGUGUCAUCAGCGAACUUGCU
mun-novel91-5p	UCAGUGAAUUCCAGCUUCUUCUUA
mun-novel91-3p	UGUGAGAACUUGACCUCGAACGCU
mun-novel92-5p	ACACAUCAUUGAGUAAUUAUCA
mun-novel92-3p	AUAAUUAUCCAGUGAUGUGUUU
mun-novel93-5p	UGGGGGAAGCCUUGCUAUUGCCC
mun-novel93-3p	AGGCUGCAGGUCUUCCCCACA
mun-novel94-5p	CGCUAGCUGCUCUGCACUAACU
mun-novel95-5p	UGUCAUAAAUGGAGGAUUAUGA
mun-novel95-3p	GUAAUCUUCUGUUUGUGACAUC
mun-novel96-5p	CCCCCGGGCAGUGGGAGCGGCC
mun-novel96-3p	CCGCUCCGACUGCUCGGGGACC
mun-novel97-3p	UGUCAGGACAGAGCUCUGAUGGCU
mun-novel98-3p	UGUUAUUGCUAUCUUUCACCCA
mun-novel99-5p	GUGAGUACAGUAGCAGUGCCG
mun-novel99-3p	CUGCCUGCGCUGUGCCUCACC
mun-novel100-3p	UCACCGAUGAAUCUGACAGCUUCCU
mun-novel101-3p	UUCGAUAGCUCAGCUGGUAGAGCGG
mun-novel102-3p	UCUGAAGGUACCUGGAGCUCUGUCA
