# Supplementary material for: miRNAome expression profiles in the gonads of adult Melopsittacus undulatus
Source: PeerJ. 2018 Apr 9;6:e4615. doi: 10.7717/peerj.4615 (PMC5896495; doi:10.7717/peerj.4615)
Supplement: Table S3 [file peerj-06-4615-s003.xlsx]

## Sheet: Sheet1
Supplemental Table S3. The basic expression data of predicted miRNAs.
miRNA name	ovaries	testes	ovaries_TPM	testes_TPM	FoldChange_Log2	Pvalue	Qvalue
mun-novel15-3p	0	152	0	433.432	Inf	0.00167948	0.129098
mun-novel16-3p	0	2	0	5.70306	Inf	0.295298	1
mun-novel20-3p	0	5	0	14.2576	Inf	0.117232	1
mun-novel31-3p	0	27	0	76.9913	Inf	0.0058622	0.224117
mun-novel31-5p	0	1	0	2.85153	Inf	0.429118	1
mun-novel36-3p	0	12	0	34.2184	Inf	0.0257576	0.609595
mun-novel38-3p	0	1	0	2.85153	Inf	0.429118	1
mun-novel39-3p	0	3	0	8.55459	Inf	0.207877	1
mun-novel10-3p	0	489	0	1394.4	Inf	3.83e-05	0.00635163
mun-novel45-3p	0	27	0	76.9913	Inf	0.0058622	0.224117
mun-novel46-3p	0	23	0	65.5852	Inf	0.00733497	0.260392
mun-novel55-3p	0	6	0	17.1092	Inf	0.0906062	1
mun-novel66-3p	0	9	0	25.6638	Inf	0.0452937	0.865806
mun-novel68-5p	0	3	0	8.55459	Inf	0.207877	1
mun-novel68-3p	0	97	0	276.598	Inf	0.00367181	0.202765
mun-novel69-3p	0	4	0	11.4061	Inf	0.153431	1
mun-miR-92-2-5p	0	1	0	2.85153	Inf	0.429118	1
mun-novel72-5p	0	10	0	28.5153	Inf	0.0370439	0.83675
mun-novel72-3p	0	30	0	85.5459	Inf	0.00526117	0.224117
mun-novel76-5p	0	5	0	14.2576	Inf	0.117232	1
mun-novel24-5p	0	2	0	5.70306	Inf	0.295298	1
mun-miR-203-5p	0	16	0	45.6245	Inf	0.0143606	0.419837
mun-miR-489-5p	0	1	0	2.85153	Inf	0.429118	1
mun-novel29-3p	0	30	0	85.5459	Inf	0.00526117	0.224117
mun-novel19-3p	0	4	0	11.4061	Inf	0.153431	1
mun-novel7-3p	0	9	0	25.6638	Inf	0.0452937	0.865806
mun-novel24-3p	0	943	0	2688.99	Inf	1.99e-06	0.000494547
mun-novel1-5p	1	0	0.297972	0	#NAME?	1	1
mun-novel2-3p	1	0	0.297972	0	#NAME?	1	1
mun-novel3-5p	1	0	0.297972	0	#NAME?	1	1
mun-novel6-5p	1	0	0.297972	0	#NAME?	1	1
mun-novel13-3p	1	0	0.297972	0	#NAME?	1	1
mun-novel16-5p	1	0	0.297972	0	#NAME?	1	1
mun-novel21-5p	1	0	0.297972	0	#NAME?	1	1
mun-miR-184-2-3p	1	0	0.297972	0	#NAME?	1	1
mun-novel28-5p	1	0	0.297972	0	#NAME?	1	1
mun-miR-31-2-3p	1	0	0.297972	0	#NAME?	1	1
mun-miR-135a-3-3p	1	0	0.297972	0	#NAME?	1	1
mun-novel38-5p	1	0	0.297972	0	#NAME?	1	1
mun-novel40-5p	1	0	0.297972	0	#NAME?	1	1
mun-novel49-5p	1	0	0.297972	0	#NAME?	1	1
mun-miR-456-5p	1	0	0.297972	0	#NAME?	1	1
mun-miR-133-5p	1	0	0.297972	0	#NAME?	1	1
mun-miR-551-5p	1	0	0.297972	0	#NAME?	1	1
mun-novel60-5p	1	0	0.297972	0	#NAME?	1	1
mun-miR-19b-2-5p	1	0	0.297972	0	#NAME?	1	1
mun-miR-218-3p	1	0	0.297972	0	#NAME?	1	1
mun-novel70-5p	1	0	0.297972	0	#NAME?	1	1
mun-miR-383-3p	1	0	0.297972	0	#NAME?	1	1
mun-novel81-5p	1	0	0.297972	0	#NAME?	1	1
mun-novel81-3p	1	0	0.297972	0	#NAME?	1	1
mun-novel84-5p	1	0	0.297972	0	#NAME?	1	1
mun-novel96-5p	1	0	0.297972	0	#NAME?	1	1
mun-miR-1b-5p	2	0	0.595945	0	#NAME?	1	1
mun-miR-34a-3p	2	0	0.595945	0	#NAME?	1	1
mun-novel44-5p	2	0	0.595945	0	#NAME?	1	1
mun-miR-458b-3p	2	0	0.595945	0	#NAME?	1	1
mun-miR-365-2-5p	2	0	0.595945	0	#NAME?	1	1
mun-miR-3529-5p	2	0	0.595945	0	#NAME?	1	1
mun-novel77-5p	2	0	0.595945	0	#NAME?	1	1
mun-miR-193a-5p	2	0	0.595945	0	#NAME?	1	1
mun-novel99-5p	2	0	0.595945	0	#NAME?	1	1
mun-novel3-3p	3	0	0.893917	0	#NAME?	1	1
mun-miR-338-2-3p	3	0	0.893917	0	#NAME?	1	1
mun-miR-181b-1-3p	3	0	0.893917	0	#NAME?	1	1
mun-miR-135a-2-3p	3	0	0.893917	0	#NAME?	1	1
mun-miR-429-5p	3	0	0.893917	0	#NAME?	1	1
mun-miR-15a-3p	3	0	0.893917	0	#NAME?	1	1
mun-miR-75p	3	0	0.893917	0	#NAME?	1	1
mun-miR-490-5p	3	0	0.893917	0	#NAME?	1	1
mun-miR-137-5p	3	0	0.893917	0	#NAME?	1	1
mun-novel12-5p	3	0	0.893917	0	#NAME?	1	1
mun-novel1-3p	4	0	1.19189	0	#NAME?	1	1
mun-miR-7-4-3p	4	0	1.19189	0	#NAME?	1	1
mun-miR-2970-3p	4	0	1.19189	0	#NAME?	1	1
mun-novel32-3p	4	0	1.19189	0	#NAME?	1	1
mun-miR-15b-3p	4	0	1.19189	0	#NAME?	1	1
mun-novel40-3p	4	0	1.19189	0	#NAME?	1	1
mun-novel54-3p	4	0	1.19189	0	#NAME?	1	1
mun-miR-133-3p	4	0	1.19189	0	#NAME?	1	1
mun-novel64-3p	4	0	1.19189	0	#NAME?	1	1
mun-miR-16a-3p	5	0	1.48986	0	#NAME?	1	1
mun-novel80-5p	5	0	1.48986	0	#NAME?	1	1
mun-novel61-3p	5	0	1.48986	0	#NAME?	1	1
mun-miR-1788-5p	5	0	1.48986	0	#NAME?	1	1
mun-novel25-5p	5	0	1.48986	0	#NAME?	1	1
mun-novel18-3p	5	0	1.48986	0	#NAME?	1	1
mun-miR-1677-5p	6	0	1.78783	0	#NAME?	1	1
mun-novel65-3p	6	0	1.78783	0	#NAME?	1	1
mun-novel88-3p	6	0	1.78783	0	#NAME?	1	1
mun-novel34-3p	6	0	1.78783	0	#NAME?	1	1
mun-novel60-3p	7	0	2.08581	0	#NAME?	1	1
mun-let-7c-3p	7	0	2.08581	0	#NAME?	1	1
mun-novel99-3p	7	0	2.08581	0	#NAME?	1	1
mun-miR-24-5p	7	0	2.08581	0	#NAME?	1	1
mun-miR-1784-3p	8	0	2.38378	0	#NAME?	0.979659	1
mun-miR-181b-2-3p	8	0	2.38378	0	#NAME?	0.979659	1
mun-novel58-5p	8	0	2.38378	0	#NAME?	0.979659	1
mun-novel80-3p	8	0	2.38378	0	#NAME?	0.979659	1
mun-miR-3529-3p	9	0	2.68175	0	#NAME?	0.946423	1
mun-let-7f-3p	9	0	2.68175	0	#NAME?	0.946423	1
mun-novel73-3p	10	0	2.97972	0	#NAME?	0.913093	1
mun-novel58-3p	12	0	3.57567	0	#NAME?	0.851317	1
mun-novel85-5p	12	0	3.57567	0	#NAME?	0.851317	1
mun-novel59-3p	13	0	3.87364	0	#NAME?	0.822304	1
mun-novel86-3p	13	0	3.87364	0	#NAME?	0.822304	1
mun-miR-122-3p	16	0	4.76756	0	#NAME?	0.742656	1
mun-miR-194-3p	16	0	4.76756	0	#NAME?	0.742656	1
mun-miR-1788-3p	16	0	4.76756	0	#NAME?	0.742656	1
mun-novel26-3p	19	0	5.66148	0	#NAME?	0.67315	1
mun-novel12-3p	23	0	6.85337	0	#NAME?	0.594766	1
mun-miR-1b-3p	25	0	7.44931	0	#NAME?	0.560816	1
mun-miR-460a-3p	26	0	7.74728	0	#NAME?	0.544981	1
mun-miR-219b	28	0	8.34323	0	#NAME?	0.515373	1
mun-miR-200a-5p	135	0	40.2263	0	#NAME?	0.0708253	1
mun-miR-103-5p	1	1	0.297972	2.85153	3.25849	0.714498	1
mun-novel54-5p	1	1	0.297972	2.85153	3.25849	0.714498	1
mun-novel55-5p	1	1	0.297972	2.85153	3.25849	0.714498	1
mun-novel57-5p	1	1	0.297972	2.85153	3.25849	0.714498	1
mun-miR-454-5p	1	1	0.297972	2.85153	3.25849	0.714498	1
mun-novel79-3p	1	1	0.297972	2.85153	3.25849	0.714498	1
mun-miR-1451-3p	1	1	0.297972	2.85153	3.25849	0.714498	1
mun-novel6-3p	2	1	0.595945	2.85153	2.25849	0.877286	1
mun-novel52-3p	2	1	0.595945	2.85153	2.25849	0.877286	1
mun-novel65-5p	2	1	0.595945	2.85153	2.25849	0.877286	1
mun-miR-184-5p	3	1	0.893917	2.85153	1.67352	0.977515	1
mun-novel33-5p	3	1	0.893917	2.85153	1.67352	0.977515	1
mun-miR-29a-2-5p	3	1	0.893917	2.85153	1.67352	0.977515	1
mun-miR-107-5p	3	1	0.893917	2.85153	1.67352	0.977515	1
mun-miR-18b-3p	3	1	0.893917	2.85153	1.67352	0.977515	1
mun-novel51-5p	3	1	0.893917	2.85153	1.67352	0.977515	1
mun-miR-29b-1-5p	3	1	0.893917	2.85153	1.67352	0.977515	1
mun-novel98-3p	4	1	1.19189	2.85153	1.25849	1	1
mun-novel83-5p	4	1	1.19189	2.85153	1.25849	1	1
mun-novel17-3p	5	1	1.48986	2.85153	0.936557	1	1
mun-miR-219a	6	1	1.78783	2.85153	0.673523	1	1
mun-novel97-3p	9	1	2.68175	2.85153	0.0885601	1	1
mun-novel47-3p	10	1	2.97972	2.85153	-0.063443	1	1
mun-miR-153-1-5p	11	1	3.2777	2.85153	-0.200947	1	1
mun-miR-301-5p	13	1	3.87364	2.85153	-0.441955	1	1
mun-novel48-3p	15	1	4.46959	2.85153	-0.648406	1	1
mun-novel93-3p	20	1	5.95945	2.85153	-1.06344	0.959085	1
mun-let-7a-2-3p	24	1	7.15134	2.85153	-1.32648	0.876997	1
mun-miR-129-3p	33	1	9.83309	2.85153	-1.78591	0.724522	1
mun-miR-490-3p	50	1	14.8986	2.85153	-2.38537	0.518874	1
mun-miR-184-1-3p	132	1	39.3324	2.85153	-3.78591	0.163333	1
mun-miR-138-2-3p	3	2	0.893917	5.70306	2.67352	0.664637	1
mun-miR-187-5p	3	2	0.893917	5.70306	2.67352	0.664637	1
mun-novel27-3p	4	2	1.19189	5.70306	2.25849	0.725876	1
mun-miR-551-1-3p	4	2	1.19189	5.70306	2.25849	0.725876	1
mun-miR-101-1-5p	4	2	1.19189	5.70306	2.25849	0.725876	1
mun-novel42-3p	5	2	1.48986	5.70306	1.93656	0.775676	1
mun-miR-19a-5p	5	2	1.48986	5.70306	1.93656	0.775676	1
mun-novel93-5p	5	2	1.48986	5.70306	1.93656	0.775676	1
mun-novel95-3p	5	2	1.48986	5.70306	1.93656	0.775676	1
mun-miR-138-1-3p	5	2	1.48986	5.70306	1.93656	0.775676	1
mun-miR-29b-2-5p	7	2	2.08581	5.70306	1.45113	0.85541	1
mun-novel9-3p	11	2	3.2777	5.70306	0.799053	0.975674	1
mun-miR-20a-3p	11	2	3.2777	5.70306	0.799053	0.975674	1
mun-novel51-3p	12	2	3.57567	5.70306	0.673523	1	1
mun-miR-1587-3p	18	2	5.3635	5.70306	0.0885601	1	1
mun-miR-130c-5p	20	2	5.95945	5.70306	-0.063443	1	1
mun-novel87-3p	26	2	7.74728	5.70306	-0.441955	1	1
mun-miR-18a-3p	27	2	8.04526	5.70306	-0.496402	1	1
mun-miR-130a-5p	27	2	8.04526	5.70306	-0.496402	1	1
mun-miR-2968-3p	36	2	10.727	5.70306	-0.91144	0.860959	1
mun-let-7g-3p	37	2	11.025	5.70306	-0.950968	0.846982	1
mun-novel67-3p	38	2	11.323	5.70306	-0.989442	0.833294	1
mun-miR-2188-3p	41	2	12.2169	5.70306	-1.09907	0.793908	1
mun-miR-551-2-3p	47	2	14.0047	5.70306	-1.2961	0.72221	1
mun-miR-183-3p	53	2	15.7925	5.70306	-1.46944	0.658865	1
mun-miR-34a-5p	57	2	16.9844	5.70306	-1.5744	0.62069	1
mun-miR-200b-5p	59	2	17.5804	5.70306	-1.62416	0.60272	1
mun-novel53-5p	127	2	37.8425	5.70306	-2.7302	0.268038	1
mun-miR-128-2-5p	1	3	0.297972	8.55459	4.84345	0.345591	1
mun-miR-363-5p	1	3	0.297972	8.55459	4.84345	0.345591	1
mun-miR-9-2-3p	4	3	1.19189	8.55459	2.84345	0.569152	1
mun-miR-1329-3p	6	3	1.78783	8.55459	2.25849	0.655064	1
mun-novel35-3p	12	3	3.57567	8.55459	1.25849	0.825803	1
mun-novel33-3p	16	3	4.76756	8.55459	0.843448	0.91138	1
mun-novel91-5p	16	3	4.76756	8.55459	0.843448	0.91138	1
mun-novel96-3p	19	3	5.66148	8.55459	0.59552	0.968439	1
mun-novel89-5p	23	3	6.85337	8.55459	0.319886	1	1
mun-miR-190-3p	43	3	12.8128	8.55459	-0.582817	0.90243	1
mun-miR-137-3p	50	3	14.8986	8.55459	-0.800409	0.823026	1
mun-novel44-3p	64	3	19.0702	8.55459	-1.15655	0.689884	1
mun-miR-129-5p	80	3	23.8378	8.55459	-1.47848	0.571815	1
mun-novel28-3p	2	4	0.595945	11.4061	4.25849	0.350425	1
mun-novel95-5p	2	4	0.595945	11.4061	4.25849	0.350425	1
mun-novel92-5p	3	4	0.893917	11.4061	3.67352	0.415573	1
mun-miR-19b-1-5p	4	4	1.19189	11.4061	3.25849	0.467998	1
mun-miR-20b-3p	7	4	2.08581	11.4061	2.45113	0.582082	1
mun-miR-92-1-5p	14	4	4.17161	11.4061	1.45113	0.751081	1
mun-novel62-3p	16	4	4.76756	11.4061	1.25849	0.789561	1
mun-let-7i-3p	20	4	5.95945	11.4061	0.936557	0.860053	1
mun-novel78-3p	31	4	9.23715	11.4061	0.304289	1	1
mun-miR-10a-1-3p	35	4	10.429	11.4061	0.129202	1	1
mun-miR-222-5p	75	4	22.3479	11.4061	-0.970334	0.711215	1
mun-miR-214-1-3p	103	4	30.6912	11.4061	-1.42802	0.544964	1
mun-novel75-3p	2	5	0.595945	14.2576	4.58041	0.284543	1
mun-miR-499-3p	11	5	3.2777	14.2576	2.12098	0.601719	1
mun-novel84-3p	11	5	3.2777	14.2576	2.12098	0.601719	1
mun-miR-196-1-3p	13	5	3.87364	14.2576	1.87997	0.642964	1
mun-miR-460b-3p	23	5	6.85337	14.2576	1.05685	0.810709	1
mun-miR-29a-1-5p	26	5	7.74728	14.2576	0.879973	0.853855	1
mun-miR-383-5p	30	5	8.93917	14.2576	0.673523	0.907906	1
mun-miR-16b-3p	33	5	9.83309	14.2576	0.536019	0.946159	1
mun-miR-489-3p	43	5	12.8128	14.2576	0.154148	1	1
mun-miR-1-3p	51	5	15.1966	14.2576	-0.0920122	1	1
mun-miR-2957-5p	89	5	26.5195	14.2576	-0.89532	0.70919	1
mun-novel4-5p	103	5	30.6912	14.2576	-1.10609	0.63154	1
mun-miR-194-5p	2669	5	795.288	14.2576	-5.80167	0.00980414	0.324844
mun-miR-153-2-5p	14	6	4.17161	17.1092	2.03609	0.591503	1
mun-miR-449a-3p	19	6	5.66148	17.1092	1.59552	0.674235	1
mun-novel30-5p	22	6	6.55539	17.1092	1.38402	0.718636	1
mun-miR-1329-5p	32	6	9.53512	17.1092	0.843448	0.849508	1
mun-novel22-3p	10	7	2.97972	19.9607	2.74391	0.455873	1
mun-miR-32-3p	31	7	9.23715	19.9607	1.11164	0.768341	1
mun-miR-196-5p	43	7	12.8128	19.9607	0.639575	0.897633	1
mun-miR-100-3p	70	7	20.8581	19.9607	-0.063443	0.987585	1
mun-miR-22-5p	88	7	26.2216	19.9607	-0.393592	0.864679	1
mun-miR-1729-3p	212	7	63.1702	19.9607	-1.66208	0.449286	1
mun-novel71-5p	1	8	0.297972	22.8122	6.25849	0.111521	1
mun-novel70-3p	12	8	3.57567	22.8122	2.67352	0.44865	1
mun-novel82-3p	32	8	9.53512	22.8122	1.25849	0.721203	1
mun-novel43-5p	75	8	22.3479	22.8122	0.0296664	1	1
mun-miR-214-1-5p	83	8	24.7317	22.8122	-0.116554	0.958374	1
mun-novel23-3p	85	8	25.3277	22.8122	-0.150906	0.945653	1
mun-miR-130a-3p	128	8	38.1405	22.8122	-0.741515	0.727207	1
mun-miR-455-3p	245	8	73.0032	22.8122	-1.67815	0.451374	1
mun-novel14-3p	18	9	5.3635	25.6638	2.25849	0.502761	1
mun-novel83-3p	31	9	9.23715	25.6638	1.47421	0.660232	1
mun-miR-1467-5p	53	9	15.7925	25.6638	0.70049	0.866518	1
mun-let-7g-2-5p	60	9	17.8783	25.6638	0.521519	0.92238	1
mun-miR-460b-5p	65	9	19.3682	25.6638	0.406042	1	1
mun-miR-460a-5p	103	10	30.6912	28.5153	-0.106087	0.950189	1
mun-miR-34c-3p	112	10	33.3729	28.5153	-0.226942	0.906016	1
mun-miR-135b-3p	123	10	36.6506	28.5153	-0.362101	0.856876	1
mun-miR-365-3p	344	10	102.503	28.5153	-1.84585	0.429333	1
mun-miR-7-1-3p	42	11	12.5148	31.3668	1.3256	0.680954	1
mun-miR-26-3p	122	11	36.3526	31.3668	-0.212821	0.90874	1
mun-miR-1711-5p	231	11	68.8316	31.3668	-1.13383	0.606942	1
mun-miR-375-3p	2228	11	663.883	31.3668	-4.40362	0.0404065	0.83675
mun-miR-458b-5p	141	12	42.0141	34.2184	-0.296104	0.878356	1
mun-miR-1729-5p	185	12	55.1249	34.2184	-0.687934	0.745667	1
mun-novel11-5p	55	13	16.3885	37.0699	1.17757	0.710023	1
mun-miR-1416-5p	22	14	6.55539	39.9214	2.60641	0.399493	1
mun-novel5-5p	61	14	18.1763	39.9214	1.1351	0.718127	1
mun-miR-1677-3p	66	14	19.6662	39.9214	1.02145	0.750235	1
mun-miR-17a-3p	95	14	28.3074	39.9214	0.495984	0.912561	1
mun-novel92-3p	43	15	12.8128	42.7729	1.73911	0.563419	1
mun-miR-128-1-5p	76	15	22.6459	42.7729	0.917448	0.777913	1
mun-novel4-3p	154	15	45.8878	42.7729	-0.101411	0.947324	1
mun-novel85-3p	512	15	152.562	42.7729	-1.83462	0.450042	1
mun-miR-10a-2-3p	230	16	68.5337	45.6245	-0.587005	0.789488	1
mun-miR-190-5p	374	16	111.442	45.6245	-1.28841	0.588182	1
mun-novel43-3p	99	17	29.4993	48.476	0.716591	0.834455	1
mun-miR-122-5p	424	17	126.34	48.476	-1.38197	0.566378	1
mun-miR-1662-3p	941	17	280.392	48.476	-2.5321	0.274672	1
mun-novel71-3p	12	18	3.57567	51.3275	3.84345	0.20712	1
mun-miR-301a-3p	307	18	91.4775	51.3275	-0.833685	0.720999	1
mun-miR-221-5p	424	18	126.34	51.3275	-1.29951	0.590411	1
mun-miR-214-2-5p	309	20	92.0735	57.0306	-0.69105	0.76877	1
mun-miR-148-2-3p	448	20	133.492	57.0306	-1.22694	0.613448	1
mun-let-7a-1-3p	110	21	32.777	59.8821	0.869443	0.781638	1
mun-novel63-3p	113	21	33.6709	59.8821	0.830624	0.793094	1
mun-let-7a-4-3p	407	21	121.275	59.8821	-1.01808	0.674536	1
mun-miR-146a-1-3p	738	21	219.904	59.8821	-1.87667	0.427416	1
mun-miR-33-5p	230	22	68.5337	62.7336	-0.127573	0.947923	1
mun-miR-458a-3p	490	23	146.006	65.5852	-1.15459	0.636103	1
mun-miR-499-5p	143	24	42.6101	68.4367	0.683576	0.83297	1
mun-miR-33-3p	73	25	21.752	71.2882	1.71252	0.558632	1
mun-novel94-5p	209	25	62.2762	71.2882	0.194982	1	1
mun-novel91-3p	2049	25	610.546	71.2882	-3.09836	0.129225	1
mun-miR-456-3p	109	26	32.479	74.1398	1.19074	0.688406	1
mun-miR-99-3p	429	26	127.83	74.1398	-0.785909	0.748949	1
mun-miR-425-3p	259	28	77.1749	79.8428	0.0490317	1	1
mun-miR-200b-3p	2002	28	596.541	79.8428	-2.90139	0.15331	1
mun-miR-106-3p	50	29	14.8986	82.6944	2.47261	0.405408	1
mun-miR-142-3p	379	29	112.932	82.6944	-0.449588	0.855464	1
mun-miR-146a-2-3p	207	30	61.6803	85.5459	0.471889	1	1
mun-miR-101-2-5p	216	30	64.362	85.5459	0.410488	1	1
mun-novel49-3p	36	33	10.727	94.1005	3.13295	0.300502	1
mun-miR-7-1-5p	84	35	25.0297	99.8035	1.99545	0.504769	1
mun-miR-429-3p	986	35	293.801	99.8035	-1.55768	0.481511	1
mun-miR-29b-3p	165	36	49.1655	102.655	1.06209	0.721094	1
mun-miR-454-3p	695	37	207.091	105.507	-0.972931	0.676317	1
mun-miR-140-5p	667	39	198.748	111.21	-0.837656	0.720146	1
mun-miR-202-3p	127	40	37.8425	114.061	1.59173	0.594857	1
mun-miR-144-5p	1034	42	308.104	119.764	-1.36322	0.529767	1
mun-miR-181a-2-3p	603	43	179.677	122.616	-0.551264	0.814909	1
mun-miR-200a-3p	1753	44	522.346	125.467	-2.05769	0.304081	1
mun-miR-30c-3p	352	45	104.886	128.319	0.290907	1	1
mun-miR-214-2-3p	1349	49	401.965	139.725	-1.52448	0.459411	1
mun-miR-31-1-3p	66	50	19.6662	142.576	2.85795	0.367569	1
mun-miR-218-5p	528	54	157.329	153.983	-0.0310215	0.983227	1
mun-miR-187-3p	600	57	178.783	162.537	-0.137444	0.945351	1
mun-novel8-3p	2	59	0.595945	168.24	8.14113	0.0159837	0.427715
mun-miR-144-3p	1884	64	561.38	182.498	-1.6211	0.3984	1
mun-miR-18b-5p	50	66	14.8986	188.201	3.65902	0.26845	1
mun-miR-193a-3p	897	67	267.281	191.052	-0.48439	0.812215	1
mun-miR-125-1-3p	1073	69	319.724	196.756	-0.700425	0.72867	1
mun-miR-32-5p	230	72	68.5337	205.31	1.58292	0.602574	1
mun-novel41-3p	89	75	26.5195	213.865	3.01157	0.362453	1
mun-novel50-3p	160	75	47.6756	213.865	2.16538	0.494886	1
mun-miR-133a-3p	1109	75	330.451	213.865	-0.62774	0.749942	1
mun-miR-107-3p	354	76	105.482	216.716	1.03881	0.721921	1
mun-miR-148-5p	919	78	273.837	222.419	-0.300034	0.871316	1
mun-miR-215-5p	61621	81	18361.4	230.974	-6.3128	1.05e-06	0.000494547
mun-novel74-3p	153	84	45.5898	239.528	2.39341	0.456699	1
mun-novel53-3p	2364	88	704.407	250.935	-1.4891	0.410141	1
mun-novel90-3p	21	89	6.25742	253.786	5.3419	0.110592	1
mun-miR-9-5p	119	91	35.4587	259.489	2.87146	0.383344	1
mun-miR-18a-5p	252	91	75.0891	259.489	1.789	0.557747	1
mun-miR-181a-1-3p	675	96	201.131	273.747	0.444704	1	1
mun-miR-106-5p	197	101	58.7006	288.004	2.29464	0.466992	1
mun-miR-34c-5p	866	101	258.044	288.004	0.158473	1	1
mun-miR-20b-5p	250	111	74.4931	316.52	2.08712	0.497292	1
mun-miR-153-3p	540	111	160.905	316.52	0.976085	0.732572	1
mun-miR-221-3p	2597	111	773.834	316.52	-1.28973	0.458454	1
mun-miR-125-2-3p	783	116	233.312	330.777	0.503598	0.870296	1
mun-novel56-3p	563	136	167.758	387.808	1.20896	0.669321	1
mun-miR-338-1-3p	1783	146	531.285	416.323	-0.351781	0.809823	1
mun-miR-30d-3p	998	147	297.377	419.175	0.495261	0.875729	1
mun-miR-138-5p	252	157	75.0891	447.69	2.57583	0.4003	1
mun-miR-181b-5p	2431	163	724.371	464.799	-0.640121	0.681998	1
mun-miR-24-3p	2044	168	609.056	479.057	-0.346377	0.802792	1
mun-miR-15b-5p	862	171	256.852	487.612	0.924794	0.741285	1
mun-miR-9-1-3p	220	174	65.5539	496.166	2.92007	0.343053	1
mun-novel76-3p	97	177	28.9033	504.721	4.12618	0.19237	1
mun-miR-425-5p	3037	182	904.942	518.978	-0.802151	0.605377	1
mun-miR-222-3p	2548	186	759.234	530.384	-0.517506	0.72372	1
mun-miR-29a-3p	1201	187	357.865	533.236	0.575359	0.851192	1
mun-novel102-3p	1	194	0.297972	553.197	10.8584	0.00207803	0.129098
mun-novel37-3p	1531	196	456.196	558.9	0.292936	1	1
mun-miR-203-3p	67	198	19.9642	564.603	4.82175	0.12161	1
mun-novel101-3p	9	202	2.68175	576.009	7.74677	0.0137144	0.419837
mun-let-7c-5p	5316	207	1584.02	590.267	-1.42415	0.350176	1
mun-miR-30c-1-3p	836	213	249.105	607.376	1.28584	0.637603	1
mun-novel5-3p	2044	238	609.056	678.664	0.156123	0.992099	1
mun-miR-146c-3p	5029	254	1498.5	724.288	-1.04889	0.47272	1
mun-miR-16a-5p	2012	261	599.521	744.249	0.311976	1	1
mun-miR-155-3p	303	276	90.2857	787.022	3.12384	0.281698	1
mun-miR-199-5p	4553	312	1356.67	889.677	-0.608714	0.643432	1
mun-miR-23-3p	2135	321	636.171	915.341	0.524894	0.874197	1
mun-miR-2188-5p	9120	323	2717.51	921.044	-1.56094	0.259236	1
mun-miR-15a-5p	1967	326	586.112	929.599	0.665432	0.8224	1
mun-miR-455-5p	3273	328	975.264	935.302	-0.0603608	0.886884	1
mun-miR-1467-3p	1596	333	475.564	949.559	0.997619	0.709845	1
mun-miR-19b-3p	1666	345	496.422	983.778	0.986765	0.712741	1
mun-miR-30a-1-3p	2079	355	619.485	1012.29	0.708486	0.806979	1
mun-miR-130c-3p	3102	364	924.311	1037.96	0.167297	0.981386	1
mun-miR-17a-5p	1951	393	581.344	1120.65	0.946873	0.723829	1
mun-miR-20a-5p	2046	393	609.652	1120.65	0.87828	0.746919	1
mun-miR-205a-3p	786	419	234.206	1194.79	2.35091	0.373686	1
mun-miR-103-3p	2485	441	740.462	1257.52	0.76409	0.786387	1
mun-miR-142-5p	6639	442	1978.24	1260.38	-0.650363	0.593264	1
mun-miR-99-5p	10543	485	3141.52	1382.99	-1.18367	0.351609	1
mun-miR-128-3p	3302	493	983.905	1405.8	0.514805	0.883037	1
mun-miR-19a-3p	1643	496	489.569	1414.36	1.53056	0.543754	1
mun-miR-199-3p	8873	514	2643.91	1465.69	-0.851097	0.486317	1
mun-miR-140-3p	5993	528	1785.75	1505.61	-0.246183	0.77142	1
mun-miR-21-3p	1845	563	549.759	1605.41	1.54607	0.534195	1
mun-miR-2970-5p	4998	637	1489.27	1816.42	0.286499	1	1
mun-miR-34b-3p	5086	691	1515.49	1970.41	0.378711	1	1
mun-miR-30c-5p	10999	707	3277.4	2016.03	-0.701033	0.523766	1
mun-let-7i-5p	5814	726	1732.41	2070.21	0.256995	0.996543	1
mun-miR-301-3p	6802	736	2026.81	2098.73	0.0503037	0.896075	1
mun-miR-27-3p	6800	759	2026.21	2164.31	0.0951221	0.916625	1
mun-novel11-3p	3215	782	957.981	2229.9	1.21891	0.617821	1
mun-let-7e-5p	8683	800	2587.29	2281.22	-0.181637	0.773898	1
mun-miR-2954-3p	218	803	64.958	2289.78	5.13956	0.0401279	0.83675
mun-let-7a-5p	10441	953	3111.13	2717.51	-0.195155	0.754213	1
mun-miR-30a-2-3p	4305	965	1282.77	2751.73	1.10107	0.651492	1
mun-miR-204-3p	11769	1097	3506.84	3128.13	-0.164871	0.760055	1
mun-miR-101-3p	10144	1411	3022.63	4023.51	0.412648	1	1
mun-miR-363-3p	1852	1574	551.845	4488.31	3.02384	0.174761	1
mun-miR-125-1-5p	23711	1742	7065.22	4967.36	-0.508255	0.532729	1
mun-let-7g-1-5p	19503	1753	5811.36	4998.73	-0.217313	0.695271	1
mun-miR-125-2-5p	25613	1927	7631.97	5494.9	-0.473963	0.541634	1
mun-let-7f-5p	29091	2762	8668.32	7875.92	-0.138303	0.706013	1
mun-miR-30d-5p	69137	4296	20600.9	12250.2	-0.749907	0.310861	1
mun-miR-100-5p	52588	4495	15669.8	12817.6	-0.289856	0.568598	1
mun-miR-202-5p	18227	5296	5431.14	15101.7	1.47538	0.431012	1
mun-miR-181a-5p	75482	5442	22491.6	15518	-0.535439	0.39959	1
mun-miR-92-3p	32346	6359	9638.22	18132.9	0.91177	0.67613	1
mun-miR-148-1-3p	158837	9116	47329	25994.5	-0.864517	0.182534	1
mun-miR-21-5p	38941	10058	11603.3	28680.7	1.30554	0.456721	1
mun-miR-30a-5p	65001	13740	19368.5	39180	1.01641	0.584924	1
mun-miR-26-5p	168839	14361	50309.4	40950.8	-0.296935	0.446211	1
mun-miR-146a-5p	60154	16496	17924.2	47038.8	1.39194	0.382815	1
mun-miR-22-3p	150420	18849	44821	53748.5	0.262049	0.867162	1
mun-miR-30b-5p	139420	22063	41543.3	62913.3	0.598748	0.856712	1
mun-miR-10a-1-5p	360230	31832	107339	90769.9	-0.241884	0.399807	1
mun-miR-10a-2-5p	409219	41050	121936	117055	-0.0589339	0.523059	1
