# Supplementary material for: miRNAome expression profiles in the gonads of adult Melopsittacus undulatus
Source: PeerJ. 2018 Apr 9;6:e4615. doi: 10.7717/peerj.4615 (PMC5896495; doi:10.7717/peerj.4615)
Supplement: Table S6 [file peerj-06-4615-s006.xlsx]

## Sheet: Sheet1
Supplemental Table S6. Most significantly enriched KEGG pathways for gonadal related genes.
Pathway_id	Pathway_name	Pathway_class	Symbols_in_list	Fold_enrichment	Pvalue	FDR
ko04530	Tight junction	Cell communication	JAM3(mun-novel10-3p, mun-novel15-3p),CASK(mun-miR-203-5p, mun-novel31-3p, mun-novel36-3p, mun-novel8-3p),PARD3(mun-miR-194-5p, mun-novel29-3p, mun-novel8-3p),MYO10(mun-miR-194-5p),CDC42(mun-miR-194-5p, mun-novel7-3p),CACNA1D(mun-novel45-3p),VAPA(mun-miR-194-5p),TJP1(mun-novel36-3p, mun-novel7-3p),TJP2(mun-novel68-3p),GNAI3(mun-novel66-3p),MYO9(mun-miR-2954-3p),PPP2R2A(mun-novel102-3p),MAGI3(mun-n…	1.75181	1.33e-05	0.00317745
ko04962	Vasopressin-regulated water reabsorption	Excretory system	RAB5C(mun-novel46-3p),RAB5A(mun-novel102-3p),DYNC1I1(mun-novel8-3p),AQP4(mun-miR-194-5p, mun-novel72-5p),DYNC1LI2(mun-miR-194-5p, mun-novel72-5p),CREB1(mun-novel72-3p),DYNC1H1(mun-miR-215-5p),NSF(mun-novel29-3p, mun-novel7-3p), PRKACB(mun-novel45-3p), DYNC1LI1(mun-novel102-3p, mun-novel7-3p)	2.267	2.25e-05	0.00317745
ko04010	MAPK signaling pathway	Signal transduction	CACNA1D(mun-novel45-3p),MAPK11(mun-novel46-3p),MAP4K3(mun-novel46-3p),CRK(mun-novel102-3p, mun-novel31-3p, mun-novel46-3p),NLK(mun-novel66-3p),CACNB2(mun-novel46-3p, mun-novel68-3p, mun-novel7-3p, mun-novel72-3p),PPP3CB(mun-novel45-3p),LAMTOR3(mun-novel68-3p, mun-novel7-3p),CACNB2(mun-novel46-3p, mun-novel68-3p, mun-novel7-3p, mun-novel72-3p),RAPGEF2(mun-miR-194-5p, mun-novel10-3p, mun-novel15-3p…	1.47185	4.75e-05	0.00446146
